# Supplementary material for: The Role of Greenery in Stress Reduction among City Residents during the COVID-19 Pandemic
Source: Int J Environ Res Public Health. 2023 May 16;20(10):5832. doi: 10.3390/ijerph20105832 (PMC10218576; doi:10.3390/ijerph20105832)
Supplement: Supplementary file 1 [file ijerph-20-05832-s001.zip]

Archive with 1 entries (1 files):
- ijerph-2303439-supplementary.pdf
